# Supplementary material for: Comprehensive Analysis of SFRP Family Members Prognostic Value and Immune Infiltration in Gastric Cancer
Source: Life (Basel). 2021 Jun 3;11(6):522. doi: 10.3390/life11060522 (PMC8228899; doi:10.3390/life11060522)
Supplement: Supplementary file 1 [file life-11-00522-s001.zip]

Archive with 2 entries (2 files):
- Supplementafy-tables.xlsx
- Supplementary-figures.pdf
